# Supplementary material for: Erythroid-Specific Expression of β-globin from Sleeping Beauty-Transduced Human Hematopoietic Progenitor Cells
Source: PLoS One. 2011 Dec 28;6(12):e29110. doi: 10.1371/journal.pone.0029110 (PMC3247234; doi:10.1371/journal.pone.0029110)
Supplement: Table S1 — Primers and PCR cycles. (XLS) [file pone.0029110.s012.xls]

## Sheet: Sheet1
	PCR Primers and Amplification
	PCR Primer Table
	Pair Name	Primer Name	Sequence	Product (bp)
	BAG3	B-Actin Genomic 3F	TGCGCCCTTTCTCACTGGTTC	426
		B-Actin Genomic 3R	AGCACAGCCTGGATAGCAACG
	BAM3	B-Actin mRNA 3F	CGAGCACAGAGCCTCGCCTT	506
		B-Actin mRNA 3R	AGTGGTACGGCCAGAGGCGT
	BGM1	B-Globin mRNA 1F	AACTTCAGGCTCCTGGGCAACG	239
		B-Globin mRNA 1R	AATCCAGATGCTCAAGGCCCTTCA
	IG2	IHK Genomic 2F	AGCCCCAAGCTTCATCTTAGCTC	369
		IHK Genomic 2R	AGCACAGCCTGGATAGCAACG
	SS9	SB100X 9F	ACCATGGGACCACGCAGCCGTCAT	588
		SB100X 9R	CGTGTTGGAAGACCCATTTGCGACCAAGC
	PCR Cycles
		RT-PCR Cycle
		Temp	Time (mm:ss)
		56˚C	25:00
		94˚C	2:00
		94˚C	0:15
	35 Cycles	60.5˚C	0:25
		68˚C	0:25
		68˚C	2:00
		Primers (Individual reacitons):
		BAM3
		BGM1
		SS9
		Multiplex Genomic Cycle
		Temp	Time (mm:ss)
		95˚C	15:00
		94˚C	0:30
	20 Cycles	68˚C	0:30
		-0.3˚C/cycle
		72˚C	0:50
		94˚C	0:30
	35 Cycles	56˚C	0:30
		72˚C	0:50
		72˚C	2:00
		Primers (All together):
		BAG3
		IG2
		SS9
